# Supplementary material for: Aboveground mechanical stimuli affect belowground plant-plant communication
Source: PLoS One. 2018 May 2;13(5):e0195646. doi: 10.1371/journal.pone.0195646 (PMC5931455; doi:10.1371/journal.pone.0195646)
Supplement: S1 File — (XLSX) [file pone.0195646.s003.xlsx]

## Sheet: root choise test
Number	T	C
1	1	0		t
2	1	0		t
3	1	0		t
4	1	0		t
5	1	0		t
6	1	0		t
7	1	0		t
8	0	1		c
9	0	1		c
10	0	1		c
11	0	1		c
12	0	1		c
13	0	1		c
14	0	1		c
15	0	1		c
16	0	1		c
17	0	1		c
18	0	1		c
19	0	1		c
20	0	1		c
21	1	0	0.285964	t
22	1	0		t
23	1	0		t
24	1	0		t
25	1	0		t
26	1	0		t
27	1	0		t
28	1	0		t
29	1	0		t
30	0	1		c
31	0	1		c
32	0	1		c
33	0	1		c
34	0	1		c
35	0	1		c
36	0	1		c
37	0	1		c
38	0	1		c
39	0	1		c
40	0	1		c
41	0	1		c
42	0	1	0.285964	c
43	1	0		t
44	1	0		t
45	1	0		t
46	1	0		t
47	1	0		t
48	1	0		t
49	1	0		t
50	0	1		c
51	0	1		c
52	0	1		c
53	0	1		c
54	0	1		c		1st test	2nd test	3rd test	Combined
55	0	1		c		67	62	62	63	Control
56	0	1		c		33	38	38	37	Treated
57	0	1		c
58	0	1		c
59	0	1		c
60	0	1		c
61	0	1		c
62	0	1		c
63	0	1	0.129532	c
Avg	0.365079	0.634921
Sted	0.48532	0.48532
Err	0.0611445	0.0611445
T.Test	0.0310557
T test ex1
	nr. 0 in control	23

## Sheet: chioise
Touched	Control
1	0
1	0
1	0
1	0
1	0
1	0
1	0
0	1
0	1
0	1
0	1
0	1
0	1
0	1
0	1
0	1
0	1
0	1
0	1
0	1
1	0
1	0
1	0
1	0
1	0
1	0
1	0
1	0
1	0
0	1
0	1
0	1
0	1
0	1
0	1
0	1
0	1
0	1
0	1
0	1
0	1
0	1
1	0
1	0
1	0
1	0
1	0
1	0
1	0
0	1
0	1
0	1
0	1
0	1
0	1
0	1
0	1
0	1
0	1
0	1
0	1
0	1
0	1
