# Supplementary material for: Aboveground mechanical stimuli affect belowground plant-plant communication
Source: PLoS One. 2018 May 2;13(5):e0195646. doi: 10.1371/journal.pone.0195646 (PMC5931455; doi:10.1371/journal.pone.0195646)
Supplement: S3 File — (XLSX) [file pone.0195646.s005.xlsx]

## Sheet: Blad1
Treatment	Block	Chamber	Tank		LeafWT	StemWt	RootWt	TB	leaf area	stem height	root area	SLA	S/R	LMF	SMF	RMF	AvgDiam(mm)	LenPerVol(cm/m3)	RootVolume(cm3)	total length	0.000<.L.<=0.250	0.250<.L.<=0.420	0.420<.L.<=0.600	0.600<.L.<=1.000	1.000<.L.<=1.500	1.500<.L.<=2.000	.L.>2.000
																					Clas1	Clas2	Clas3	Clas4	Clas5	Clas6	Clas7
T	1	1	1		0.1212	0.0709	0.0547	0.2468	70.767	13.3441	42.4167	583.886	3.51188	0.491086	0.287277	0.221637	0.3727	1150.36	1.255	1149.83	541.003	384.947	83.8066	75.4853	50.8339	10.1732	3.5778
T	1	1	1		0.1227	0.0671	0.0513	0.2411	73.9687	14.4254	42.2735	602.842	3.69981	0.508917	0.278308	0.212775	0.3525	1226.53	1.197	1225.11	599.866	392.023	94.7269	70.0259	56.2201	10.6768	1.5749
E	1	2	1		0.1393	0.0827	0.0539	0.2759	76.5649	12.7407	41.6664	549.64	4.11874	0.504893	0.299746	0.195361	0.3795	1088.01	1.231	1086.16	422.498	401.72	154.266	55.7489	39.151	10.7969	1.9787
E	1	2	1		0.1029	0.0793	0.059	0.2412	58.8619	12.3585	44.7368	572.03	3.08814	0.426617	0.328773	0.24461	0.3643	1275.86	1.33	1275.06	541.229	511.249	76.424	79.1324	52.8921	12.4462	1.69
C	1	1	3		0.1025	0.0724	0.0572	0.2321	58.7799	10.7084	44.7869	573.462	3.05769	0.44162	0.311935	0.246445	0.3885	1204.74	1.428	1203.44	507.047	447.309	107.459	44.1757	81.7494	13.4195	2.2854
C	1	1	3		0.0953	0.0666	0.0527	0.2146	53.4562	10.2922	35.7322	560.925	3.07211	0.444082	0.310345	0.245573	0.3869	946.912	1.113	946.245	374.837	381.565	76.1392	54.6045	48.0109	9.0605	2.0281
C	1	2	3		0.0908	0.0633	0.0471	0.2012	49.9603	9.9924	32.2291	550.224	3.27176	0.451292	0.314612	0.234095	0.397	835.21	1.034	833.441	283.422	320.806	150.854	30.9591	34.5056	10.9957	1.899
C	1	2	3		0.0801	0.0565	0.0463	0.1829	42.4529	9.7069	37.2904	529.999	2.95032	0.437944	0.308912	0.253144	0.398	1022.48	1.272	1021.13	332.613	402.988	175.888	52.0391	48.9453	6.9993	1.6609
T	2	1	4		0.0865	0.0578	0.0439	0.1882	45.8405	9.2803	29.9798	529.948	3.28702	0.459617	0.30712	0.233262	0.3914	778.012	0.936	775.848	364.385	261.403	47.5353	48.8586	44.7381	5.1414	3.7854
T	2	1	4		0.0822	0.0596	0.0385	0.1803	40.7027	9.6343	28.3673	495.167	3.68312	0.455907	0.33056	0.213533	0.3828	781.552	0.9	780.726	323.585	309.473	72.1455	29.0045	32.6988	11.8756	1.943
E	2	2	4		0.0858	0.0622	0.0558	0.2038	52.215	10.8088	34.7119	608.566	2.65233	0.421001	0.305201	0.273798	0.384	947.005	1.096	946.461	317.938	423.442	112.754	50.9728	27.9508	11.6662	1.7375
E	2	2	4		0.0783	0.054	0.0483	0.1806	44.714	8.9759	27.8485	571.06	2.73913	0.433555	0.299003	0.267442	0.3819	707.747	0.811	707.264	355.441	211.337	42.1994	44.596	43.573	8.2615	1.8565
C	2	1	6		0.0734	0.0549	0.0449	0.1732	42.8137	10.3617	39.6659	583.293	2.85746	0.423788	0.316975	0.259238	0.3221	1294.45	1.054	1291.71	670.545	458.762	39.447	65.3017	47.1308	8.6659	1.8524
C	2	1	6		0.0741	0.055	0.0438	0.1729	41.9019	9.8823	33.9741	565.478	2.94749	0.428571	0.318103	0.253326	0.3815	915.141	1.046	914.132	387.171	297.367	123.135	51.069	44.4884	8.7029	2.1989
C	2	2	6		0.077	0.0526	0.0399	0.1695	45.2137	10.4855	36.466	587.191	3.24812	0.454277	0.310324	0.235398	0.3343	1137.24	0.998	1135.84	571.105	406.218	41.2366	65.5798	44.0897	5.9856	1.6257
C	2	2	6		0.0742	0.054	0.0398	0.168	42.9387	9.2372	34.8132	578.689	3.22111	0.441667	0.321429	0.236905	0.3686	1006.37	1.074	1005.06	390.003	390.285	150.35	29.5138	33.3883	9.8951	1.6213
T	3	1	7		0.0749	0.0463	0.0457	0.1669	39.5323	9.6539	32.0676	527.801	2.65208	0.448772	0.277412	0.273817	0.358	911.259	0.917	910.471	464.93	300.7	28.1146	58.6282	49.1421	7.2913	1.6652
T	3	1	7		0.0739	0.0523	0.038	0.1642	43.5677	9.818	31.9381	589.549	3.32105	0.450061	0.318514	0.231425	0.3639	878.469	0.914	877.665	366.64	343.506	95.5654	20.4851	40.5088	8.5742	2.3852
E	3	2	7		0.0752	0.0522	0.0353	0.1627	43.637	11.3757	25.9209	580.279	3.60907	0.4622	0.320836	0.216964	0.3541	771.917	0.76	771.448	341.186	288.508	72.4646	30.8792	30.4699	5.8755	2.0644
E	3	2	7		0.0667	0.0527	0.0425	0.1619	38.3628	9.0998	24.4414	575.154	2.80941	0.411983	0.32551	0.262508	0.3687	664.863	0.71	663.982	307.971	231.855	37.4769	44.5458	36.7512	4.0028	1.3801
C	3	1	9		0.073	0.0518	0.0428	0.1676	40.7467	9.8474	37.204	558.174	2.91589	0.435561	0.309069	0.25537	0.3539	1123.5	1.105	1122.8	489.598	424.509	113.91	38.7435	43.5237	10.617	1.8934
C	3	1	9		0.0719	0.0462	0.0481	0.1662	40.8375	8.116	25.8243	567.976	2.4553	0.432611	0.277978	0.28941	0.4976	513.289	0.998	511.741	136.196	204.5	58.7791	38.5204	64.57	6.3475	2.8282
C	3	2	9		0.0722	0.0534	0.0376	0.1632	42.7723	9.3443	26.6013	592.414	3.34043	0.442402	0.327206	0.230392	0.3809	717.04	0.817	716.339	282.796	282.737	80.6214	24.6519	34.5919	8.862	2.0788
C	3	2	9		0.068	0.0492	0.0347	0.1519	37.3112	10.6156	30.1905	548.694	3.37752	0.447663	0.323897	0.22844	0.399	796.115	0.995	795.151	229.301	368.902	131.037	21.8636	32.5223	9.9934	1.5329
T	4	1	10		0.0656	0.0427	0.0358	0.1441	40.354	9.5806	24.7218	615.152	3.02514	0.455239	0.296322	0.248439	0.4244	573.243	0.811	572.937	182.078	233.532	62.1995	57.0016	27.2176	9.3802	1.5283
T	4	1	10		0.0632	0.0412	0.031	0.1354	37.9861	10.8265	25.4538	601.046	3.36774	0.466765	0.304284	0.228951	0.3363	811.848	0.721	810.655	376.279	285.22	84.0817	32.1872	26.1961	4.6871	2.0036
E	4	2	10		0.059	0.0503	0.0378	0.1471	49.1319	9.4812	26.3926	832.744	2.89153	0.401088	0.341944	0.256968	0.4179	630.398	0.865	630.14	199.141	286.886	58.7799	33.59	40.8922	8.5139	2.3372
E	4	2	10		0.0618	0.0423	0.0413	0.1454	29.4706	7.707	30.5461	476.871	2.52058	0.425034	0.290922	0.284044	0.4254	754.179	1.072	753.686	230.482	313.168	109.331	57.348	33.3669	7.9222	2.0684
C	4	1	12		0.0649	0.047	0.038	0.1499	36.0713	8.6939	26.4565	555.798	2.94474	0.432955	0.313542	0.253502	0.3686	697.948	0.745	697.38	332.677	239.165	38.9125	36.6104	39.0874	9.6355	1.2919
C	4	1	12		0.0613	0.0421	0.0383	0.1417	32.5181	8.2397	29.5053	530.475	2.69974	0.432604	0.297107	0.270289	0.364	868.443	0.904	867.714	323.396	352.398	120.749	33.4343	32.4273	4.1549	1.1537
C	4	2	12		0.0613	0.0405	0.0377	0.1395	37.6059	8.473	23.273	613.473	2.70027	0.439427	0.290323	0.270251	0.4503	504.02	0.803	503.432	172.998	163.139	71.7017	49.8031	37.9396	4.9118	2.9395
C	4	2	12		0.0591	0.0416	0.0363	0.137	32.0653	8.0376	28.3342	542.56	2.7741	0.431387	0.30365	0.264964	0.3937	758.124	0.923	757.651	266.658	298.127	114.551	44.7401	22.9586	7.338	3.2795
T	5	1	13		0.0478	0.0314	0.0373	0.1165	23.7371	8.0447	16.8523	496.592	2.12332	0.4103	0.269528	0.320172	0.467	354.932	0.608	354.85	108.875	138.588	46.3906	26.4286	29.0626	3.4554	2.0499
T	5	1	13		0.048	0.0322	0.0295	0.1097	31.4666	8.2401	20.58	655.554	2.71864	0.437557	0.293528	0.268915	0.3953	526.641	0.646	526.119	232.271	180.195	16.5296	61.6416	32.2284	2.0249	1.2282
E	5	2	13		0.0563	0.0395	0.0402	0.136	26.9969	6.8665	14.691	479.519	2.38308	0.413971	0.290441	0.295588	0.6778	199.784	0.721	199.672	45.1394	47.3609	33.3855	24.5565	35.8306	11.603	1.7963
E	5	2	13		0.0613	0.0369	0.037	0.1352	33.6612	7.3668	27.5173	549.122	2.65405	0.453402	0.272929	0.273669	0.3574	738.105	0.74	737.504	376.573	225.4	37.2803	57.0117	34.9354	5.0537	1.2493
C	5	1	15		0.0591	0.0418	0.0311	0.132	33.1262	9.5362	26.4333	560.511	3.24437	0.447727	0.316667	0.235606	0.3574	773.581	0.776	773.089	337.715	288.771	79.3361	27.9064	28.7848	8.7867	1.7894
C	5	1	15		0.055	0.038	0.0311	0.1241	32.8993	8.2598	24.6137	598.169	2.99035	0.443191	0.306205	0.250604	0.3393	793.64	0.718	792.762	360.846	287.552	91.8389	22.7667	25.1189	3.4464	1.1928
C	5	2	15		0.045	0.0351	0.0264	0.1065	25.9921	7.7455	20.4784	577.602	3.03409	0.422535	0.329577	0.247887	0.403	513.08	0.654	512.951	133.85	266.412	63.8719	20.4725	19.2708	7.5171	1.5567
C	5	2	15		0.0488	0.0334	0.0238	0.106	28.8763	7.6449	20.2255	591.727	3.45378	0.460377	0.315094	0.224528	0.3555	588.549	0.584	588.013	243.469	234.106	49.4586	41.4316	15.3408	2.65	1.5565
T	6	1	16		0.0509	0.0349	0.0532	0.139	34.6538	8.4328	22.7369	680.821	1.61278	0.366187	0.251079	0.382734	0.5029	398.68	0.792	397.725	135.891	80.218	50.3649	106.092	19.2611	3.9116	1.9859
T	6	1	16		0.0854	0.0555	0.0757	0.2166	53.6627	9.5843	34.5316	628.369	1.86129	0.394275	0.256233	0.349492	0.4039	764.232	0.979	763.724	319.632	261.001	76.2626	49.4217	43.3126	11.72	2.3749
E	6	2	16		0.0742	0.0473	0.0656	0.1871	45.4442	9.3472	24.4341	612.456	1.85213	0.396579	0.252806	0.350615	0.4621	470.593	0.789	470.517	133.248	187.331	69.377	31.5174	40.8129	6.3047	1.9262
E	6	2	16		0.0744	0.052	0.0755	0.2019	45.1004	9.2795	30.1066	606.188	1.67417	0.368499	0.257553	0.373947	0.4687	565.908	0.976	565.138	171.769	224.583	50.7899	65.2057	42.587	8.2204	1.9834
C	6	1	17		0.0583	0.0382	0.0537	0.1502	39.7822	9.5843	26.8411	682.37	1.79702	0.388149	0.254328	0.357523	0.4213	821.15	1.145	820.861	277.671	325.947	99.1488	52.241	53.7107	10.2032	1.9388
C	6	1	17		0.086	0.0578	0.0912	0.235	55.1605	10.4987	39.5655	641.401	1.57675	0.365957	0.245957	0.388085	0.427	784.115	1.123	783.757	244.643	324.095	106.744	53.527	40.8193	9.0011	4.9276
C	6	2	17		0.087	0.0577	0.0847	0.2294	55.6593	10.4987	38.647	639.762	1.70838	0.37925	0.251526	0.369224	0.3708	640.483	0.692	640.16	240.69	276.179	52.3734	39.7045	27.2934	2.4525	1.4667
C	6	2	17		0.0873	0.0619	0.0777	0.2269	50.9007	10.4648	37.5491	583.055	1.92021	0.384751	0.272807	0.342442	0.4222	822.787	1.152	822.265	305.885	280.414	105.758	57.5153	60.8629	9.9269	1.9025
T	7	1	18		0.0657	0.0376	0.0505	0.1538	41.8394	8.5344	26.1482	636.825	2.04554	0.427178	0.244473	0.328349	0.3451	672.367	0.629	671.95	270.372	316.643	30.5663	22.749	27.4071	2.9425	1.2695
T	7	1	18		0.0637	0.039	0.0588	0.1615	38.9548	8.1957	28.2234	611.535	1.7466	0.394427	0.241486	0.364087	0.3974	633.562	0.786	633.076	266.716	207.605	49.7606	68.8417	32.2041	5.9327	2.0154
E	7	2	18		0.0727	0.0512	0.062	0.1859	44.216	9.3472	35.2851	608.198	1.99839	0.39107	0.275417	0.333513	0.3611	882.694	0.904	879.023	327.649	405.277	72.8774	32.1754	33.7975	4.9364	2.3099
E	7	2	18		0.0801	0.055	0.0705	0.2056	46.9923	9.3472	39.3897	586.67	1.91631	0.389591	0.26751	0.342899	0.3776	927.437	1.038	926.954	418.841	306.593	81.9243	58.7687	51.4833	7.5921	1.7507
C	7	1	19		0.0637	0.0398	0.0573	0.1608	38.6287	7.8571	21.6833	606.416	1.80628	0.396144	0.247512	0.356343	0.4716	512.936	0.896	512.12	145.538	197.595	79.4787	36.7812	44.649	4.7225	3.3561
C	7	1	19		0.0728	0.0469	0.0661	0.1858	40.7827	7.8909	28.1617	560.202	1.81089	0.391819	0.252422	0.355759	0.4196	545.629	0.755	544.907	179.73	227.444	62.831	39.4037	28.0262	5.0297	2.4423
C	7	2	19		0.0665	0.0468	0.0645	0.1778	39.9644	8.3989	26.5195	600.968	1.75659	0.374016	0.263217	0.362767	0.427	467.247	0.669	467.198	151.118	206.518	54.8684	11.749	33.5178	7.4142	2.0122
C	7	2	19		0.0596	0.0378	0.0571	0.1545	35.271	7.3829	25.1035	591.795	1.70578	0.385761	0.24466	0.369579	0.4408	581.442	0.887	581.375	194.496	242.147	34.5553	57.0572	44.3703	6.7283	2.0209
T	8	1	20		0.0448	0.0266	0.0445	0.1159	27.4462	6.1299	17.4421	612.638	1.60449	0.38654	0.229508	0.383952	0.4195	384.442	0.531	384.137	149.935	143.443	27.0688	28.2075	30.0825	3.6926	1.7077
T	8	1	20		0.0584	0.0295	0.0573	0.1452	36.976	5.7912	24.7062	633.151	1.53403	0.402204	0.203168	0.394628	0.4381	497.814	0.75	497.352	231.736	122.239	38.5267	55.4976	38.8627	5.3833	5.1065
E	8	2	20		0.0618	0.0342	0.0638	0.1598	34.868	6.1637	26.287	564.207	1.5047	0.386733	0.214018	0.399249	0.4407	540.797	0.825	540.368	198.89	193.768	52.6944	42.5685	46.749	3.2331	2.4655
E	8	2	20		0.0673	0.0349	0.0641	0.1663	39.4789	6.4347	24.2108	586.611	1.59438	0.40469	0.209862	0.385448	0.4287	506.588	0.731	505.874	202.218	170.977	48.7906	37.3515	38.6765	5.9775	1.8826
C	8	1	21		0.045	0.0263	0.0472	0.1185	26.2709	5.8928	22.9651	583.798	1.51059	0.379747	0.221941	0.398312	0.4053	358.737	0.463	358.238	177.372	95.8583	12.9198	44.8986	22.794	2.6029	1.7927
C	8	1	21		0.0488	0.0255	0.0513	0.1256	29.4409	5.3171	20.0158	603.297	1.44834	0.388535	0.203025	0.408439	0.4019	571.312	0.725	570.753	280.408	157.603	36.3686	55.795	31.0606	5.3198	4.1985
C	8	2	21		0.0425	0.0219	0.038	0.1024	28.5169	5.4525	16.3124	670.986	1.69474	0.415039	0.213867	0.371094	0.3752	542.214	0.599	542.009	278.72	161.502	23.0535	39.1598	33.343	3.3825	2.8476
C	8	2	21		0.0533	0.0312	0.0603	0.1448	32.1024	6.2992	26.0838	602.296	1.40133	0.368094	0.21547	0.416436	0.4064	439.473	0.57	439.332	205.952	144.193	14.6473	30.667	35.5202	5.7117	2.6407
																																	0
