# Supplementary material for: Aboveground mechanical stimuli affect belowground plant-plant communication
Source: PLoS One. 2018 May 2;13(5):e0195646. doi: 10.1371/journal.pone.0195646 (PMC5931455; doi:10.1371/journal.pone.0195646)
Supplement: S4 File — (XLSX) [file pone.0195646.s006.xlsx]

## Sheet: Neg_data
		C_mean	stdev	T_mean	stdev	C1	C2	C3	C4	C5	C6	C7	C8	T1	T2	T3	T4	T5	T6	T7	T8	mzmed	mzmin	mzmax	rtmed	rtmin	rtmax	npeaks	Control	Treatment
FT02	mz_96.97-9s	14860.5	14101.1	9280.47	13781.8	1334.4	5913.79	10549.7	39367.6	5159.96	33980	14792	7786.6	8488.73	2151.05	7686.31	3412.01	27865.3	16099	2806	5735.29	96.9692	96.9586	96.9695	9.03999	8.29531	30.4667	7	3	4
FT03	mz_102.95-270s	8613.78	2492.75	8573.97	1979.22	4538.28	8492.28	11808.3	10441.5	7593.86	5824.66	9938.63	10272.8	11231.9	8973.83	7992.21	6731.58	10319.2	5281.65	7558.47	10502.9	102.948	102.948	102.949	270.494	268.804	271.243	10	5	5
FT04	mz_112.99-5s	94215.9	11602.3	105713	7748.19	75479.6	83436	87908	92796.7	105619	95617.4	107579	105292	97806.1	109024	92673.2	93497.7	110043	117727	115626	109303	112.986	112.985	112.986	5.044	4.545	36.0093	18	8	8
FT05	mz_114.02-7s	1208.43	1379.3	806.843	1435.08	2798.94	0	1956.43	0	0	0	1658.01	3254.09	3116.64	0	0	0	0	0	0	3338.1	114.023	113.989	114.056	6.792	4.58509	9.03903	6	4	2
FT06	mz_116.07-9s	3233.64	636.547	3498.98	927.29	2853.1	2934.79	4029.39	3815.42	2848.21	2599.58	2677.28	4111.37	1860.33	4486.61	4446.59	3971.36	1551.75	5365.28	5048.95	1260.94	116.072	116.071	116.072	8.76662	8.29894	10.5389	7	3	4
FT09	mz_136.9-260s	468.036	873.17	871.645	903.8	0	0	2071.63	0	0	0	0	1672.66	0	1384.34	2293.7	0	2308.3	0	986.814	0	136.902	136.861	136.911	259.707	211.811	271.253	6	2	4
FT10	mz_146.97-8s	15707.3	8852.04	23087	8702.2	9008.98	12251.7	16658.4	2946.07	10667.5	26857.3	28760.4	18507.8	25432.5	19101.6	30555	17942.7	10744.6	21310.7	40811.1	18797.4	146.966	146.937	146.967	8.29874	6.54302	72.8076	20	8	8
FT11	mz_146.94-271s	12359.3	2577.37	9250.15	3490.91	8897.31	15461.4	13381.4	14485.5	10749.7	10040.3	15243	10615.4	20104	16866.3	476.512	13542.7	346.946	15492.6	3306.03	3866	146.938	146.922	146.94	271.232	261.359	271.252	17	8	5
FT12	mz_160.06-9s	1668.4	703.156	2330.53	673.922	1801.81	947.739	1822.23	1285.11	994.349	3102.27	1349.47	2044.19	1689.06	2348.26	1198.56	2512.9	3229.41	2756.69	2683.13	2226.19	160.061	160.061	160.064	9.23635	8.54003	11.1088	5	1	4
FT16	mz_180.97-5s	13916.8	3192.53	15767.3	2174.37	7618.43	12569.4	13609.6	13618.4	16434.1	13051.4	17855.1	16577.9	17994.6	18262.1	14757.2	11409.7	15920.7	17594.4	17729.3	12470.2	180.973	180.898	180.975	5.044	5.04391	106.926	20	7	8
FT21	mz_190.93-271s	24538.9	3578.52	28248	6002.45	21230.9	27705.6	20756.3	25682.3	19984	24257.6	29616.4	27078.1	37993	32230.8	26438.6	23203	35047.5	27831	28909.4	14331	190.928	190.927	190.929	271.233	266.249	271.263	17	8	7
FT23	mz_194.08-102s	2094.13	1631.67	3042.14	1975.63	2379.89	1984.36	822.511	4814.38	2427.08	152.816	405.798	3766.23	649.469	4704.62	4587.87	0	2082.92	1802.33	4602.47	5907.43	194.082	194.081	194.082	101.931	101.925	102.93	6	2	4
FT24	mz_195.01-88s	2524.29	2441.68	634.138	2033.52	6124.34	3817.41	5077.38	661.516	0	0	803.412	3710.29	0	3416.58	0	785.425	0	569.316	119.912	181.867	195.008	194.903	195.008	87.948	26.5192	88.4471	6	4	2
FT25	mz_204.05-10s	17739.5	5203.94	24351.1	7921.45	11856.4	20854.5	12244	26381.4	18863.3	17439.4	12762.7	21514.2	36650.7	22836.3	21250.5	12927.8	32259.5	23509	22492.3	22882.5	204.052	204.051	204.052	9.53896	8.76792	10.0389	16	8	8
FT29	mz_248.96-244s	137071	71748.3	88320.6	68960.4	70556.5	208691	282419	127618	107259	102021	110191	87816.8	63096.2	75305.1	127609	119863	28688.4	99799.1	80917.6	111287	248.96	248.958	248.961	244.458	214.309	264.113	18	4	3
FT30	mz_265.15-105s	24447.1	13183.7	27842.1	14016.8	26830.2	21893.7	51171.5	5061.51	21266.3	31123.9	17907.5	20322.5	10374.9	21782.2	63945.2	10522.5	32449.3	26093.9	24403.3	33165.3	265.147	265.145	265.148	105.428	104.928	166.861	16	6	7
FT31	mz_266.15-105s	3094.56	2315.19	2715.48	2572.8	2724.15	1424.58	8276.16	1987.61	2911.09	3918.39	2813.44	701.018	0	1314.69	9514.57	235.195	3854.46	1828.17	1927.23	3049.56	266.15	266.093	266.15	105.178	77.8864	105.927	8	4	3
FT33	mz_293.18-124s	5504.84	4582.13	4750.33	4756.66	4626.3	6810.45	13880.6	1594.93	2576.55	1681.98	2302.45	10565.4	1423.04	5244.5	4626.88	1788.51	7166.83	8218.4	7628.83	1905.62	293.178	293.173	293.211	123.907	93.9405	124.409	15	5	5
FT34	mz_307.18-49s	2382.42	3605.99	741.964	1841.62	10475.4	877.298	0	703.396	4714.85	604.481	0	1683.89	0	3784.21	0	0	0	0	1913.7	237.796	307.178	307.174	307.191	49.4908	47.494	71.4652	7	4	2
FT35	mz_309.17-116s	7307.86	5537.66	8323.25	6792.74	5254.86	3208.86	16533.5	173.164	6535.46	14640	6332.08	5785.05	1278.75	17634.8	12830	7363.91	11348.5	4686.53	3312.32	8131.12	309.173	309.171	309.174	115.915	115.416	118.414	11	5	4
FT36	mz_311.17-115s	2028.03	756.172	2744.26	723.278	1518.64	2658.19	2602.87	2376.6	2870.55	1588.58	617.447	1991.36	1486.67	2245.99	665.467	4235.01	2909.14	4170.78	1447.85	4793.2	311.168	311.096	311.17	115.417	84.1986	116.918	10	3	5
FT39	mz_316.95-5s	20669	3011.5	21506.1	2172.87	15655.1	18493.5	19328.7	20607.4	24940.7	20380.8	24169.8	21776.2	21496.5	24825.6	19644.4	6087.9	23658.4	25893.6	27319.6	23123.1	316.948	316.947	316.949	5.044	5.00306	5.045	15	8	7
FT40	mz_325.18-124s	9815.6	11268.3	3105.16	1779.84	34612.7	18304.3	6671.09	2317.47	2996.59	6113.01	2735.53	4774.12	3371.17	6351.73	2200.47	1743.47	2501.87	2594.78	3085.13	2992.67	325.183	325.114	325.201	123.658	65.097	126.404	12	5	4
FT43	mz_353.2-120s	4395.58	2578.72	4578.08	4140.02	3437.01	4992.89	8623.29	1023.18	2766.75	6932.43	5420.08	1969.03	509.838	12267.6	8964.03	1298.77	2215.16	4308.51	2208.56	4852.17	353.198	353.198	353.2	120.412	120.41	120.911	7	3	4
FT44	mz_365.22-60s	1675.85	1235	3620.01	1175.42	1371.26	3231.69	921.967	1605.87	460.983	3276.06	0	2538.95	508.597	2389.32	1986.77	7586.41	6099.53	4349.02	4060.92	1979.52	365.217	365.18	365.218	60.477	53.9854	60.9798	10	3	5
FT45	mz_384.94-5s	12452.3	1571.53	13346.3	1787.55	10430.1	10843.1	11121.1	13616.4	14462.7	12798.9	14241	12104.8	12559.2	16949.4	12825.2	12771.4	12884.8	10819.3	15174.6	12786.6	384.935	384.934	384.936	5.044	5.00306	5.04499	14	8	6
FT46	mz_423.26-71s	1504.49	818.828	4774.72	955.105	387.483	2095.71	1653.35	960.192	2925.28	1239.45	812.224	1962.25	3537.57	2193.36	223.548	8708.25	8555.29	5806.19	4758.87	4414.7	423.258	423.222	423.261	70.7683	64.6384	71.9632	11	2	7
FT47	mz_424.2-71s	396.684	481.754	1515.1	1110.87	0	818.946	599.28	0	1273.36	0	481.88	0	0	3208.37	1142.17	2274.18	2132.58	0	0	3363.51	424.199	424.179	424.264	70.9649	70.7433	94.4409	5	1	4
FT48	mz_438.22-79s	10504.5	8749.19	4226.49	6611.05	22713.5	18196.7	7206.23	312.109	20682.7	3915.55	2690.76	8318.17	0	5890.1	4958.91	3751.69	7918.58	886.673	1231.88	9174.11	438.215	438.214	438.217	78.6418	78.0676	78.9575	6	4	2
FT49	mz_447.13-88s	49348.3	8007.08	46053.4	8061.67	41381.4	38655.3	48030.6	45637.8	59097	60752	46929.6	54302.7	35664.1	49546.5	52297.6	45543.9	49673.8	49030.5	43164.6	43506.5	447.134	447.131	447.137	87.9471	87.2563	93.4414	18	8	8
FT50	mz_448.14-88s	8667.65	3242.36	7764.07	2941.79	2934.36	7758.23	12099.9	9163.52	7462.21	12729.8	6371.49	10821.7	5391.7	5511.67	8781.66	7739.39	9199.24	7943.33	8773.19	8772.4	448.137	448.136	448.138	87.6072	86.9478	87.948	12	6	6
FT51	mz_452.92-5s	9560.13	2059.98	10725.8	2279.65	8535.74	9790.2	9586.32	12269.7	5193.77	10044.6	10333.6	10727.1	10892.7	12619.9	10207.7	9782.25	12291.6	9684.36	10237.7	10089.9	452.923	452.922	452.924	5.044	5.00306	5.045	15	7	8
FT52	mz_453.23-59s	505.31	419.428	1151.56	489.206	223.537	1057.93	769.101	292.148	1084.49	130.581	484.7	0	0	1262.48	0	2531.1	2346.34	984.892	1332.93	754.715	453.234	453.232	453.236	58.9807	58.467	59.4774	4	0	4
FT53	mz_481.3-81s	1806.34	1689.4	3860.22	1842.21	0	1682.65	1336.39	5547.06	534.87	1943.66	1058.94	2347.18	3692.3	4876.58	2300.31	8270.36	1994.8	2694.92	3850.15	3202.34	481.299	481.262	481.303	80.9194	74.962	84.9504	17	6	8
FT55	mz_515.12-87s	1890.02	1409.42	1322.15	1288.81	865.749	584.523	2681.32	767.187	216.913	3695.37	3090.29	3218.78	2409.93	1048.03	607.356	2760.55	0	2594.54	1156.77	0	515.12	515.118	515.121	87.4473	86.9478	87.4497	7	4	3
FT56	mz_520.91-5s	6469.6	2407.53	6914.72	2721.94	3380.79	6942	7366.1	7614.38	7404.13	2114.96	9129.81	7804.62	6491.5	11866.1	2127.7	7783.61	8470.69	10087.4	6540.52	1950.23	520.91	520.909	520.91	5.044	5.04391	5.04415	10	5	5
FT59	mz_585.24-18s	1380.8	981.952	1480.93	882.763	2579.42	0	921.057	1456.25	2640.83	1734.69	1538.15	175.984	774.785	2716.98	0	3280.06	1523.56	1437.94	326.827	1787.26	585.241	585.236	585.312	17.8684	17.3308	66.4718	8	4	4
FT60	mz_588.9-5s	6426.15	1469.29	5585.23	2035.88	5472.69	3236.56	6865.13	6945.66	6873.86	6717.03	7268.3	8029.96	1524.45	7408.07	5952.04	6529.28	2921.85	7512.97	6594.08	6239.07	588.897	588.896	588.898	5.044	5.00306	5.045	12	6	6
FT64	mz_860.85-5s	2108.57	1485.94	3166.05	1729.91	1300.69	996.723	0	2438.79	1373.73	2467.07	3998.67	4292.84	0	3914.63	3687.17	4690.36	4410.93	4021.17	834.137	3769.96	860.847	860.845	860.848	5.044	5.044	5.04415	5	1	4
